# Supplementary material for: Primate protein-ligand interfaces exhibit significant conservation and unveil human-specific evolutionary drivers
Source: PLoS Comput Biol. 2023 Mar 23;19(3):e1010966. doi: 10.1371/journal.pcbi.1010966 (PMC10035887; doi:10.1371/journal.pcbi.1010966)
Supplement: S1 Table — Gene IDs and descriptions are shown for proteins with ligand-binding sites at least two-fold enriched for amino acid variation vs non-binding sites in the same protein and with multiple variable sites. (XLSX) [file pcbi.1010966.s002.xlsx]

## Sheet: Sheet1
Gene ID	Gene Name
ENSG00000112984	kinesin family member 20A(KIF20A)
ENSG00000072657	thyrotropin releasing hormone degrading enzyme(TRHDE)
ENSG00000116852	kinesin family member 21B(KIF21B)
ENSG00000075945	kinesin associated protein 3(KIFAP3)
ENSG00000181555	SET domain containing 2, histone lysine methyltransferase(SETD2)
ENSG00000172403	synaptopodin 2(SYNPO2)
ENSG00000173212	mab-21 like 3(MAB21L3)
ENSG00000005187	acyl-CoA synthetase medium chain family member 3(ACSM3)
ENSG00000165275	tRNA methyltransferase 10B(TRMT10B)
ENSG00000118473	SH3GL interacting endocytic adaptor 1(SGIP1)
ENSG00000121454	LIM homeobox 4(LHX4)
ENSG00000205268	phosphodiesterase 7A(PDE7A)
ENSG00000125450	nucleoporin 85(NUP85)
ENSG00000197879	myosin IC(MYO1C)
ENSG00000113649	transcription elongation regulator 1(TCERG1)
ENSG00000133816	microtubule associated monooxygenase, calponin and LIM domain containing 2(MICAL2)
ENSG00000176170	sphingosine kinase 1(SPHK1)
ENSG00000138101	dystrobrevin beta(DTNB)
ENSG00000004799	pyruvate dehydrogenase kinase 4(PDK4)
ENSG00000165379	leucine rich repeat and fibronectin type III domain containing 5(LRFN5)
ENSG00000182973	CCR4-NOT transcription complex subunit 10(CNOT10)
ENSG00000164588	hyperpolarization activated cyclic nucleotide gated potassium channel 1(HCN1)
ENSG00000159593	NEDD8 activating enzyme E1 subunit 1(NAE1)
ENSG00000132661	nuclear transport factor 2 like export factor 1(NXT1)
ENSG00000205726	intersectin 1(ITSN1)
ENSG00000115306	spectrin beta, non-erythrocytic 1(SPTBN1)
ENSG00000196236	X-prolyl aminopeptidase 3(XPNPEP3)
ENSG00000159176	cysteine and glycine rich protein 1(CSRP1)
ENSG00000139719	VPS33A core subunit of CORVET and HOPS complexes(VPS33A)
ENSG00000171453	RNA polymerase I and III subunit C(POLR1C)
ENSG00000156076	WNT inhibitory factor 1(WIF1)
ENSG00000048649	remodeling and spacing factor 1(RSF1)
ENSG00000129214	sex hormone binding globulin(SHBG)
ENSG00000140386	S-phase cyclin A associated protein in the ER(SCAPER)
ENSG00000165671	nuclear receptor binding SET domain protein 1(NSD1)
ENSG00000101811	cleavage stimulation factor subunit 2(CSTF2)
ENSG00000120217	CD274 molecule(CD274)
ENSG00000128872	tropomodulin 2(TMOD2)
ENSG00000244405	ETS variant transcription factor 5(ETV5)
ENSG00000176715	acyl-CoA synthetase family member 3(ACSF3)
ENSG00000111653	inhibitor of growth family member 4(ING4)
ENSG00000163932	protein kinase C delta(PRKCD)
ENSG00000114861	forkhead box P1(FOXP1)
ENSG00000050555	laminin subunit gamma 3(LAMC3)
ENSG00000103319	eukaryotic elongation factor 2 kinase(EEF2K)
ENSG00000117595	interferon regulatory factor 6(IRF6)
ENSG00000149970	connector enhancer of kinase suppressor of Ras 2(CNKSR2)
ENSG00000006459	lysine demethylase 7A(KDM7A)
ENSG00000178385	pleckstrin homology domain containing M3(PLEKHM3)
ENSG00000122121	X-prolyl aminopeptidase 2(XPNPEP2)
ENSG00000073331	alpha kinase 1(ALPK1)
ENSG00000112685	exocyst complex component 2(EXOC2)
ENSG00000018510	alkylglycerone phosphate synthase(AGPS)
ENSG00000197705	kelch like family member 14(KLHL14)
ENSG00000128607	kelch domain containing 10(KLHDC10)
ENSG00000136928	gamma-aminobutyric acid type B receptor subunit 2(GABBR2)
ENSG00000143412	annexin A9(ANXA9)
ENSG00000129595	erythrocyte membrane protein band 4.1 like 4A(EPB41L4A)
ENSG00000164176	EGF like repeats and discoidin domains 3(EDIL3)
ENSG00000156103	matrix metallopeptidase 16(MMP16)
ENSG00000154975	carbonic anhydrase 10(CA10)
ENSG00000106809	osteoglycin(OGN)
ENSG00000112992	nicotinamide nucleotide transhydrogenase(NNT)
ENSG00000005339	CREB binding protein(CREBBP)
ENSG00000082781	integrin subunit beta 5(ITGB5)
ENSG00000129170	cysteine and glycine rich protein 3(CSRP3)
ENSG00000116678	leptin receptor(LEPR)
ENSG00000155897	adenylate cyclase 8(ADCY8)
ENSG00000122870	BicC family RNA binding protein 1(BICC1)
ENSG00000164946	FRAS1 related extracellular matrix 1(FREM1)
ENSG00000018189	RUN and FYVE domain containing 3(RUFY3)
ENSG00000162618	adhesion G protein-coupled receptor L4(ADGRL4)
ENSG00000065325	glucagon like peptide 2 receptor(GLP2R)
