# Supplementary material for: Primate protein-ligand interfaces exhibit significant conservation and unveil human-specific evolutionary drivers
Source: PLoS Comput Biol. 2023 Mar 23;19(3):e1010966. doi: 10.1371/journal.pcbi.1010966 (PMC10035887; doi:10.1371/journal.pcbi.1010966)
Supplement: S2 Table — There are a total of 38 sites within 25 genes that have human-specific amino acids that are also fixed across the human population; the ID, name, and description of each gene containing at least one fixed ligand-binding site are listed. The type of ligand contacting site such that it has an amino acid that is unique in humans is also provided, as well as the numbers of each site that are variable, which are shown in the corresponding order. There are three instances of a single site contacting two different ligands. (XLSX) [file pcbi.1010966.s003.xlsx]

## Sheet: Sheet1
GENE ID	GENE NAME	GENE DESCRIPTION	LIGAND	# OF SITES
ENSG00000163359	COL6A3	collagen type VI alpha 3 chain	Ion, Peptide	3,4
ENSG00000066827	ZFAT	zinc finger and AT-hook domain containing	DNA	1
ENSG00000075292	ZNF638	zinc finger protein 638	RNA	1
ENSG00000075420	FNDC3B	fibronectin type III domain containing 3B	Peptide	1
ENSG00000075884	ARHGAP15	Rho GTPase activating protein 15	Ion	1
ENSG00000083857	FAT1	FAT atypical cadherin 1	SM, Ion	1,1
ENSG00000091656	ZFHX4	zinc finger homeobox 4	DNA	1
ENSG00000109805	NCAPG	non-SMC condensin I complex subunit G	SM, Peptide	1
ENSG00000112200	ZNF451	zinc finger protein 451	Ion	1
ENSG00000112655	PTK7	protein tyrosine kinase 7 (inactive)	Peptide, RNA	1
ENSG00000113263	ITK	IL2 inducible T cell kinase	Ion	1
ENSG00000113296	THBS4	thrombospondin 4	SM	1
ENSG00000114270	COL7A1	collagen type VII alpha 1 chain	Peptide	3
ENSG00000134121	CHL1	cell adhesion molecule L1 like	Peptide	1
ENSG00000136011	STAB2	stabilin 2	SM	1
ENSG00000137462	TLR2	toll like receptor 2	RNA	3
ENSG00000141556	TBCD	tubulin folding cofactor D	SM, Peptide	1
ENSG00000154957	ZNF18	zinc finger protein 18	DNA	1
ENSG00000163827	LRRC2	leucine rich repeat containing 2	RNA	1
ENSG00000164199	ADGRV1	adhesion G protein-coupled receptor V1	Ion	2
ENSG00000173193	PARP14	poly(ADP-ribose) polymerase family member 14	SM	1
ENSG00000186976	EFCAB6	EF-hand calcium binding domain 6	Ion	2
ENSG00000196730	DAPK1	death associated protein kinase 1	Peptide	1
ENSG00000198300	PEG3	zinc finger protein paternally expressed 3	Ion	1
ENSG00000198718	TOGARAM1	TOG array regulator of axonemal microtubules 1	SM, Peptide	1
