# Supplementary material for: Primate protein-ligand interfaces exhibit significant conservation and unveil human-specific evolutionary drivers
Source: PLoS Comput Biol. 2023 Mar 23;19(3):e1010966. doi: 10.1371/journal.pcbi.1010966 (PMC10035887; doi:10.1371/journal.pcbi.1010966)
Supplement: S3 Table — There are a total of 14 sites fixed within 13 genes; the ID, name, and description of each gene containing at least one fix ligand-binding site are listed. (XLSX) [file pcbi.1010966.s004.xlsx]

## Sheet: Sheet1
GENE ID	GENE NAME	GENE DESCRIPTION	LIGAND	# OF SITES
ENSG00000112200	ZNF451	zinc finger protein 451	DNA	1
ENSG00000077943	ITGA8	integrin subunit alpha 8	Ion	1
ENSG00000164342	TLR3	toll like receptor 3	RNA	1
ENSG00000183621	ZNF438	zinc finger protein 438	DNA	1
ENSG00000135828	RNASEL	ribonuclease L	Peptide	1
ENSG00000173875	ZNF791	zinc finger protein 791	DNA	1
ENSG00000153246	PLA2R1	phospholipase A2 receptor 1	Peptide	1
ENSG00000187955	COL14A1	collagen type XIV alpha 1 chain	Peptide	1
ENSG00000132256	TRIM5	tripartite motif containing 5	Ion	1
ENSG00000107789	MINPP1	multiple inositol-polyphosphate phosphatase 1	Ion	1
ENSG00000186976	EFCAB6	EF hand calcium binding domain 6	Ion	2
ENSG00000132185	FCRLA	FC receptor like A	Peptide	1
ENSG00000122861	PLAU	plasminogen activator, urokinase	DNA	1
